# Supplementary material for: Formulation Development of a COVID-19 Recombinant Spike Protein-Based Vaccine
Source: Vaccines (Basel). 2024 Jul 23;12(8):830. doi: 10.3390/vaccines12080830 (PMC11360652; doi:10.3390/vaccines12080830)
Supplement: Supplementary file 1 [file vaccines-12-00830-s001.zip]

Archive with 1 entries (1 files):
- vaccines-3081517-supplementary.pdf
